# Supplementary material for: Characteristics, Relationships, and Anatomical Basis of Leaf Hydraulic Traits and Economic Traits in Temperate Desert Shrub Species
Source: Life (Basel). 2024 Jun 29;14(7):834. doi: 10.3390/life14070834 (PMC11278145; doi:10.3390/life14070834)
Supplement: Supplementary file 1 [file life-14-00834-s001.zip]

Archive with 1 entries (1 files):
- life-3067040-supplementary.pdf
